# Supplementary material for: Living to the range limit: consumer isotopic variation increases with environmental stress
Source: PeerJ. 2016 Jun 1;4:e2034. doi: 10.7717/peerj.2034 (PMC4893340; doi:10.7717/peerj.2034)
Supplement: Supplemental Information 1 [file peerj-04-2034-s001.csv]

Sources	MEANd13C	SDd13C	MEANd15N	SDd15N
POM	33.57014672	3.561657179	3.221129278	0.490210022
Macro	39.42620542	2.459831711	3.215	0.547025066
Epilith	21.85802933	5.765308115	3.23	0.376579936
