# Supplementary material for: Living to the range limit: consumer isotopic variation increases with environmental stress
Source: PeerJ. 2016 Jun 1;4:e2034. doi: 10.7717/peerj.2034 (PMC4893340; doi:10.7717/peerj.2034)
Supplement: Supplemental Information 2 [file peerj-04-2034-s002.csv]

Sources	MEANd13C	SDd13C	MEANd15N	SDd15N
POM	-15.38444444	1.279073015	13.06222222	1.427128041
Macro	-12.52055556	1.911260892	14.64888889	0.725434579
Epilith	-7.863333333	2.868523139	14.24777778	1.608063881
