# Supplementary material for: Living to the range limit: consumer isotopic variation increases with environmental stress
Source: PeerJ. 2016 Jun 1;4:e2034. doi: 10.7717/peerj.2034 (PMC4893340; doi:10.7717/peerj.2034)
Supplement: Supplemental Information 3 [file peerj-04-2034-s003.csv]

Sources	MEANd13C	SDd13C	MEANd15N	SDd15N
POM	34.04694753	2.568349554	3.116226417	0.629132241
Macro	35.27973588	1.993539364	2.75	0.53104303
Epilith	31.58137083	3.717969936	3.85	0.825310663
