# Supplementary material for: Living to the range limit: consumer isotopic variation increases with environmental stress
Source: PeerJ. 2016 Jun 1;4:e2034. doi: 10.7717/peerj.2034 (PMC4893340; doi:10.7717/peerj.2034)
Supplement: Supplemental Information 4 [file peerj-04-2034-s004.csv]

Sources	MEANd13C	SDd13C	MEANd15N	SDd15N
POM	-16.02888889	1.497242836	11.74777778	2.294366894
Macro	-12.955	2.422893337	15.44642858	0.541158886
Epilith	-7.125555556	3.628946511	16.39888889	0.905848283
