# Supplementary material for: Living to the range limit: consumer isotopic variation increases with environmental stress
Source: PeerJ. 2016 Jun 1;4:e2034. doi: 10.7717/peerj.2034 (PMC4893340; doi:10.7717/peerj.2034)
Supplement: Supplemental Information 5 [file peerj-04-2034-s005.csv]

Ref	Bay/headland	Locality	Site	Length (mm)	Muscle mass (01g)	Height group	% N	d 15N	% C	d 13C	C:N	HeightGroupNo
NP1.1.1	Head	1	1	9.4	0.2	H	12.43	22.93	43.8	-9.3	3.523732904	3
NP2.1.1	Head	2	1	7.3	0.09	H	11.24	23.47	42.61	-5.65	3.790925267	3
NP2.2.2	Head	2	2	11.3	0.31	H	12.36	17.69	42.65	-13.58	3.450647249	3
NP2.3.1	Head	2	3	10.3	0.23	H	13.45	16.3	45.1	-12.28	3.353159851	3
NP3.1.1	Head	3	1	9.9	0.21	H	10.28	19.42	40.45	-10.7	3.934824903	3
NP3.2.2	Head	3	2	10.6	0.26	H	11.9	24.25	43.38	-10.5	3.645378151	3
NP3.3.4	Head	3	3	10.7	0.31	H	11.73	17.21	43.85	-14.98	3.73827792	3
NP4.1.2	Bay	4	1	10.6	0.37	H	11.13	21.5	42.46	-10.04	3.814914645	3
NP4.1.3	Bay	4	1	10.6	0.26	H	11.73	21.89	42.38	-9.49	3.612958227	3
NP4.2.1	Bay	4	2	11.8	0.39	H	11.89	13.78	43.44	-9.89	3.653490328	3
NP4.3.1	Bay	4	3	9.9	0.31	H	12.49	18.78	44.83	-12.83	3.589271417	3
NP4.3.3	Bay	4	3	11.7	0.37	H	12.02	17.98	44.07	-12.16	3.666389351	3
NP5.1.1	Bay	5	1	10.1	0.29	H	13.85	16.41	45.09	-9.79	3.255595668	3
NP5.1.2	Bay	5	1	11.2	0.35	H	13.26	16.33	46.01	-11.73	3.469834087	3
NP5.2.2	Bay	5	2	13.3	0.68	H	12.36	12.53	44.41	-7.43	3.593042071	3
NP5.3.1	Bay	5	3	14.1	0.62	H	12.78	15.23	44.83	-8.71	3.507824726	3
NP6.1.1	Bay	6	1	11.6	0.41	H	11.83	15.7	44.64	-6.88	3.773457312	3
NP6.2.1	Bay	6	2	10.5	0.26	H	12.12	18.46	44.99	-9.18	3.712046205	3
NP6.2.2	Bay	6	2	11.8	0.4	H	13.2	18.37	45.94	-9.84	3.48030303	3
NP6.3.1	Bay	6	3	12.6	0.48	H	11.35	13.72	43.07	-8.59	3.794713656	3
NP1.1.5	Head	1	1	11.3	0.3	M	13.35	22.66	43.84	-8.01	3.283895131	2
NP1.1.8	Head	1	1	9.5	0.2	M	10.21	18.56	44.66	-15.69	4.374142997	2
NP1.3.1	Head	1	3	9.6	0.19	M	12.59	20	42.77	-12.76	3.397140588	2
NP2.1.5	Head	2	1	8.7	0.15	M	12.37	17.98	44	-10.59	3.556992724	2
NP2.1.7	Head	2	1	9	0.15	M	12.42	17.94	42.75	-11.63	3.442028986	2
NP2.2.5	Head	2	2	10.9	0.31	M	12.14	18.36	44.26	-11.73	3.645799012	2
NP2.3.5	Head	2	3	10.3	0.29	M	12.76	17.65	43.66	-11.72	3.421630094	2
NP3.1.6	Head	3	1	11.8	0.4	M	12.61	17.95	43.64	-14.81	3.46074544	2
NP3.2.7	Head	3	2	11.3	0.34	M	13.42	18.19	45.92	-12.96	3.421758569	2
NP3.3.6	Head	3	3	10.6	0.29	M	13.29	17.58	47.02	-11.2	3.537998495	2
NP4.1.7	Bay	4	1	9.6	0.2	M	13.31	17.54	45.23	-15.42	3.398196844	2
NP4.2.5	Bay	4	2	12.1	0.4	M	12.7	13.13	43.96	-9.59	3.461417323	2
NP4.3.5	Bay	4	3	11.4	0.31	M	13.39	16.42	45.74	-11.91	3.415982076	2
NP5.1.5	Bay	5	1	11.4	0.45	M	13.84	16.61	45.9	-11.04	3.316473988	2
NP5.2.6	Bay	5	2	12.1	0.41	M	12.07	16.24	43.55	-10.87	3.608119304	2
NP5.2.7	Bay	5	2	12.3	0.49	M	12.13	14.17	44.3	-10.13	3.652102226	2
NP5.3.6	Bay	5	3	12.6	0.48	M	12.7	17.49	43.82	-12.21	3.450393701	2
NP6.1.10	Bay	6	1	10.6	0.3	M	12.6	17.08	45.12	-8.45	3.580952381	2
NP6.2.6	Bay	6	2	11.2	0.43	M	13.18	17.48	44.96	-12.78	3.411229135	2
NP6.3.5	Bay	6	3	11.9	0.41	M	13.13	15.92	45.69	-11.15	3.479817212	2
NP1.1.9	Head	1	1	9.7	0.21	L	13.9	18.06	44.63	-11.13	3.210791367	1
NP1.3.7	Head	1	3	9.4	0.18	L	13.6	19.42	44.86	-12.8	3.298529412	1
NP1.3.8	Head	1	3	7.8	0.12	L	12.94	18.81	43.24	-12.58	3.341576507	1
NP2.1.10	Head	2	1	9.2	0.14	L	12.86	18.46	45.81	-11.68	3.562208398	1
NP2.2.11	Head	2	2	11.5	0.31	L	10.91	18.64	41.03	-11.12	3.760769936	1
NP2.3.10	Head	2	3	9.2	0.18	L	13.46	17.63	44.73	-11.14	3.323179792	1
NP3.1.10	Head	3	1	10.3	0.27	L	13.59	17.72	45.24	-11.14	3.328918322	1
NP3.2.10	Head	3	2	11.1	0.31	L	13.64	18.19	45.83	-11.36	3.359970674	1
NP3.2.11	Head	3	2	10.9	0.32	L	13.41	18.49	46.16	-11.7	3.442207308	1
NP3.3.9	Head	3	3	12	0.37	L	13.3	17.05	44.95	-11.33	3.379699248	1
NP4.1.11	Bay	4	1	10.3	0.19	L	13.8	17.36	47.35	-12.85	3.43115942	1
NP4.2.11	Bay	4	2	10.4	0.32	L	12.79	17.56	44.21	-11.6	3.456606724	1
NP4.3.10	Bay	4	3	10.6	0.27	L	11.66	15.27	42.67	-10.58	3.659519726	1
NP5.1.9	Bay	5	1	11.9	0.4	L	13.68	16.28	45.87	-10.14	3.353070175	1
NP5.2.10	Bay	5	2	12.2	0.51	L	14.2	16.89	47.34	-11.8	3.333802817	1
NP5.3.10	Bay	5	3	11.7	0.44	L	13.22	16.26	45.14	-10.03	3.414523449	1
NP5.3.9	Bay	5	3	12.9	0.43	L	13.26	16.98	44.98	-12.07	3.392156863	1
NP6.2.11	Bay	6	2	12.1	0.39	L	13.43	17.38	44.9	-11.34	3.343261355	1
NP6.3.10	Bay	6	3	12.2	0.41	L	13.61	16.31	46.58	-12.43	3.422483468	1
NP6.3.11	Bay	6	3	12.7	0.33	L	12.57	17.13	44.98	-9.97	3.578361177	1
